# Supplementary material for: From viability to cell death: Claims with insufficient evidence in high-impact cell culture studies
Source: PLoS One. 2022 Feb 22;17(2):e0250754. doi: 10.1371/journal.pone.0250754 (PMC8863264; doi:10.1371/journal.pone.0250754)
Supplement: S1 Data — (CSV) [file pone.0250754.s001.csv]

Article Name	ID	Article DOI	Claim	Evidence	Method	Evidence is sufficient	Subject Area	Journal
Circ-ZNF609 Is a Circular RNA that Can Be Translated and Functions in Myogenesis	1	10.1016/j.molcel.2017.02.017	Proliferation	Nucleotide incorporation	BrdU	Yes	Biochemistry, Molecular Biology, Genetics and Medicine	Mol. Cell
Circ-ZNF609 Is a Circular RNA that Can Be Translated and Functions in Myogenesis	1	10.1016/j.molcel.2017.02.017	Cell Growth	Nucleotide incorporation	BrdU	Yes	Biochemistry, Molecular Biology, Genetics and Medicine	Mol. Cell
An environment-dependent transcriptional network specifies human microglia identity	2	10.1126/science.aal3222	NONE
ApoE4 markedly exacerbates tau-mediated neurodegeneration in a mouse model of tauopathy	3	10.1038/nature24016	Viability	Cell count	MAP2	Yes	Biochemistry, Molecular Biology, Genetics and Medicine	Nature
circRNA_100290 plays a role in oral cancer by functioning as a sponge of the miR-29 family	4	10.1038/onc.2017.89	Proliferation	Nucleotide incorporation	BrdU	Yes	Biochemistry, Molecular Biology, Genetics and Medicine	Oncogene
circRNA_100290 plays a role in oral cancer by functioning as a sponge of the miR-29 family	4	10.1038/onc.2017.89	Proliferation	Dehydrogenase activity	Tetrazolium reduction Assay	No	Biochemistry, Molecular Biology, Genetics and Medicine	Oncogene
Lipid peroxidation in cell death	5	10.1016/j.bbrc.2016.10.086	NONE
Foxo3 circular RNA promotes cardiac senescence by modulating multiple factors associated with stress and senescence responses	6	10.1093/eurheartj/ehw001	Apoptosis	DNA fragmantation	TUNEL assay	Yes	Biochemistry, Molecular Biology, Genetics and Medicine	Eur. Heart J.
The N-6-methyladenosine (m(6)A)-forming enzyme METTL3 controls myeloid differentiation of normal hematopoietic and leukemia cells	7	10.1038/nm.4416	Viability	Cell count	Unknown	No	Biochemistry, Molecular Biology, Genetics and Medicine	Nat. Med.
The N-6-methyladenosine (m(6)A)-forming enzyme METTL3 controls myeloid differentiation of normal hematopoietic and leukemia cells	7	10.1038/nm.4416	Proliferation	Cell count	Unknown	No	Biochemistry, Molecular Biology, Genetics and Medicine	Nat. Med.
The N-6-methyladenosine (m(6)A)-forming enzyme METTL3 controls myeloid differentiation of normal hematopoietic and leukemia cells	7	10.1038/nm.4416	Apoptosis	Phosphatidylserine exposure	Annexin-V	Yes	Biochemistry, Molecular Biology, Genetics and Medicine	Nat. Med.
TREM2 Maintains Microglial Metabolic Fitness in Alzheimer's Disease	8	10.1016/j.cell.2017.07.023	Viability	Unknown	Unknown	No	Biochemistry, Molecular Biology, Genetics and Medicine	Cell
TREM2 Maintains Microglial Metabolic Fitness in Alzheimer's Disease	8	10.1016/j.cell.2017.07.023	Apoptosis	Caspase-3 activity	Cleaved caspase-3 measurement	Yes	Biochemistry, Molecular Biology, Genetics and Medicine	Cell
Metalloporphyrin-Encapsulated Biodegradable Nanosystems for Highly Efficient Magnetic Resonance Imaging-Guided Sonodynamic Cancer Therapy	9	10.1021/jacs.6b11846	Viability	Dehydrogenase activity	Tetrazolium reduction Assay	Yes	Chemistry, Chemical/Biomedical Engineering and Materials Science	J. Am. Chem. Soc.
Metalloporphyrin-Encapsulated Biodegradable Nanosystems for Highly Efficient Magnetic Resonance Imaging-Guided Sonodynamic Cancer Therapy	9	10.1021/jacs.6b11846	Cytotoxicity	Dehydrogenase activity	Tetrazolium reduction Assay	No	Chemistry, Chemical/Biomedical Engineering and Materials Science	J. Am. Chem. Soc.
Metalloporphyrin-Encapsulated Biodegradable Nanosystems for Highly Efficient Magnetic Resonance Imaging-Guided Sonodynamic Cancer Therapy	9	10.1021/jacs.6b11846	Apoptosis	Dehydrogenase activity	Tetrazolium reduction Assay	No	Chemistry, Chemical/Biomedical Engineering and Materials Science	J. Am. Chem. Soc.
Metalloporphyrin-Encapsulated Biodegradable Nanosystems for Highly Efficient Magnetic Resonance Imaging-Guided Sonodynamic Cancer Therapy	9	10.1021/jacs.6b11846	Proliferation	Dehydrogenase activity	Tetrazolium reduction Assay	No	Chemistry, Chemical/Biomedical Engineering and Materials Science	J. Am. Chem. Soc.
Plasma medicine-current state of research and medical application	10	10.1088/0741-3335/59/1/014031	NONE
Wearable, Healable, and Adhesive Epidermal Sensors Assembled from Mussel-Inspired Conductive Hybrid Hydrogel Framework	11	10.1002/adfm.201703852	Cytotoxicity	Dehydrogenase activity	Tetrazolium reduction Assay	No	Chemistry, Chemical/Biomedical Engineering and Materials Science	Adv. Funct. Mater.
Three dimensional electrospun PCL/PLA blend nanofibrous scaffolds with significantly improved stem cells osteogenic differentiation and cranial bone formation	12	10.1016/j.biomaterials.2016.11.018	Viability	Dehydrogenase activity	Tetrazolium reduction Assay	Yes	Chemistry, Chemical/Biomedical Engineering and Materials Science	Biomaterials
Three dimensional electrospun PCL/PLA blend nanofibrous scaffolds with significantly improved stem cells osteogenic differentiation and cranial bone formation	12	10.1016/j.biomaterials.2016.11.018	Proliferation	Dehydrogenase activity	Tetrazolium reduction Assay	Yes	Chemistry, Chemical/Biomedical Engineering and Materials Science	Biomaterials
Water-based and biocompatible 2D crystal inks for all-inkjet-printed heterostructures	13	10.1038/NNANO.2016.281	Cytotoxicity	Membrane Integrity	LDH Activity	Yes	Chemistry, Chemical/Biomedical Engineering and Materials Science	Nat. Nanotechnol.
Water-based and biocompatible 2D crystal inks for all-inkjet-printed heterostructures	13	10.1038/NNANO.2016.281	Cytotoxicity	Phosphatidylserine exposure	Annexin-V	Yes	Chemistry, Chemical/Biomedical Engineering and Materials Science	Nat. Nanotechnol.
Water-based and biocompatible 2D crystal inks for all-inkjet-printed heterostructures	13	10.1038/NNANO.2016.281	Apoptosis	Phosphatidylserine exposure	Annexin-V	Yes	Chemistry, Chemical/Biomedical Engineering and Materials Science	Nat. Nanotechnol.
Targeted Drug Delivery in Covalent Organic Nanosheets (CONs) via Sequential Postsynthetic Modification	14	10.1021/jacs.7b00925	Viability	Dehydrogenase activity	Tetrazolium reduction Assay	Yes	Chemistry, Chemical/Biomedical Engineering and Materials Science	J. Am. Chem. Soc.
Targeted Drug Delivery in Covalent Organic Nanosheets (CONs) via Sequential Postsynthetic Modification	14	10.1021/jacs.7b00925	Apoptosis	Dehydrogenase activity	Tetrazolium reduction Assay	No	Chemistry, Chemical/Biomedical Engineering and Materials Science	J. Am. Chem. Soc.
Targeted Drug Delivery in Covalent Organic Nanosheets (CONs) via Sequential Postsynthetic Modification	14	10.1021/jacs.7b00925	Cytotoxicity	Dehydrogenase activity	Tetrazolium reduction Assay	No	Chemistry, Chemical/Biomedical Engineering and Materials Science	J. Am. Chem. Soc.
Circular RNA circ-ITCH inhibits bladder cancer progression by sponging miR-17/miR-224 and regulating p21, PTEN expression	15	10.1186/s12943-018-0771-7	Proliferation	Dehydrogenase activity	Tetrazolium reduction Assay	No	Biochemistry, Molecular Biology, Genetics and Medicine	Mol. Cancer
Circular RNA circ-ITCH inhibits bladder cancer progression by sponging miR-17/miR-224 and regulating p21, PTEN expression	15	10.1186/s12943-018-0771-7	Viability	Dehydrogenase activity	Tetrazolium reduction Assay	Yes	Biochemistry, Molecular Biology, Genetics and Medicine	Mol. Cancer
Circular RNA circ-ITCH inhibits bladder cancer progression by sponging miR-17/miR-224 and regulating p21, PTEN expression	15	10.1186/s12943-018-0771-7	Apoptosis	Phosphatidylserine exposure	Annexin-V	Yes	Biochemistry, Molecular Biology, Genetics and Medicine	Mol. Cancer
The neuropeptide neuromedin U stimulates innate lymphoid cells and type 2 inflammation	16	10.1038/nature23676	Proliferation	Ki67 expression	Ki67	Yes	Biochemistry, Molecular Biology, Genetics and Medicine	Nature
Advances in the design of organometallic anticancer complexes	17	10.1016/j.jorganchem.2017.03.038	NONE
Regulatory T Cells in Skin Facilitate Epithelial Stem Cell Differentiation	18	10.1016/j.cell.2017.05.002	Proliferation	Ki67 expression	Ki67	Yes	Biochemistry, Molecular Biology, Genetics and Medicine	Cell
CircHIPK3 promotes colorectal cancer growth and metastasis by sponging miR-7	19	10.1038/s41419-018-0454-8	Proliferation	Dehydrogenase activity	Tetrazolium reduction Assay	No	Biochemistry, Molecular Biology, Genetics and Medicine	Cell Death Dis.
CircHIPK3 promotes colorectal cancer growth and metastasis by sponging miR-7	19	10.1038/s41419-018-0454-8	Apoptosis	Phosphatidylserine exposure	Annexin-V	Yes	Biochemistry, Molecular Biology, Genetics and Medicine	Cell Death Dis.
CircHIPK3 promotes colorectal cancer growth and metastasis by sponging miR-7	19	10.1038/s41419-018-0454-8	Proliferation	Colony formation	Crystal violet	No	Biochemistry, Molecular Biology, Genetics and Medicine	Cell Death Dis.
CircHIPK3 promotes colorectal cancer growth and metastasis by sponging miR-7	19	10.1038/s41419-018-0454-8	Proliferation	Nucleotide incorporation	EdU	Yes	Biochemistry, Molecular Biology, Genetics and Medicine	Cell Death Dis.
Thirty Years of the Drug Candidate NAMI-A and the Myths in the Field of Ruthenium Anticancer Compounds: A Personal Perspective	20	10.1002/ejic.201600986	NONE
ZKSCAN1 gene and its related circular RNA (circZKSCAN1) both inhibit hepatocellular carcinoma cell growth, migration, and invasion but through different signaling pathways	21	10.1002/1878-0261.12045	Proliferation	Dehydrogenase activity	Tetrazolium reduction Assay	No	Biochemistry, Molecular Biology, Genetics and Medicine	Mol. Oncol.
RNA N6-methyladenosine methyltransferase-like 3 promotes liver cancer progression through YTHDF2-dependent posttranscriptional silencing of SOCS2	22	10.1002/hep.29683	Proliferation	Cell count	Cell and Particle Counter	No	Biochemistry, Molecular Biology, Genetics and Medicine	Hepatology
Phosphorylation of the FUS low-complexity domain disrupts phase separation, aggregation, and toxicity	23	10.15252/embj.201696394	NONE
Circular RNA cSMARCA5 inhibits growth and metastasis in hepatocellular carcinoma	24	10.1016/j.jhep.2018.01.012	Cell Growth	Dehydrogenase activity	Tetrazolium reduction Assay	No	Biochemistry, Molecular Biology, Genetics and Medicine	J. Hepatol.
Circular RNA cSMARCA5 inhibits growth and metastasis in hepatocellular carcinoma	24	10.1016/j.jhep.2018.01.012	Proliferation	Dehydrogenase activity	Tetrazolium reduction Assay	No	Biochemistry, Molecular Biology, Genetics and Medicine	J. Hepatol.
CRISPR/Cas9-mediated PD-1 disruption enhances anti-tumor efficacy of human chimeric antigen receptor T cells	25	10.1038/s41598-017-00462-8	Viability	Unknown	Unknown	No	Biochemistry, Molecular Biology, Genetics and Medicine	Sci Rep
R-2HG Exhibits Anti-tumor Activity by Targeting FTO/m(6)A/MYC/CEBPA Signaling	26	10.1016/j.cell.2017.11.031	Proliferation	Dehydrogenase activity	Tetrazolium reduction Assay	No	Biochemistry, Molecular Biology, Genetics and Medicine	Cell
R-2HG Exhibits Anti-tumor Activity by Targeting FTO/m(6)A/MYC/CEBPA Signaling	26	10.1016/j.cell.2017.11.031	Viability	Dehydrogenase activity	Tetrazolium reduction Assay	Yes	Biochemistry, Molecular Biology, Genetics and Medicine	Cell
R-2HG Exhibits Anti-tumor Activity by Targeting FTO/m(6)A/MYC/CEBPA Signaling	26	10.1016/j.cell.2017.11.031	Apoptosis	Phosphatidylserine exposure	Annexin-V	Yes	Biochemistry, Molecular Biology, Genetics and Medicine	Cell
R-2HG Exhibits Anti-tumor Activity by Targeting FTO/m(6)A/MYC/CEBPA Signaling	26	10.1016/j.cell.2017.11.031	Cell Growth	Dehydrogenase activity	Tetrazolium reduction Assay	No	Biochemistry, Molecular Biology, Genetics and Medicine	Cell
Circular RNA circ-ABCB10 promotes breast cancer proliferation and progression through sponging miR-1271	27		Proliferation	Dehydrogenase activity	Tetrazolium reduction Assay	No	Biochemistry, Molecular Biology, Genetics and Medicine	Am. J. Cancer Res.
Circular RNA circ-ABCB10 promotes breast cancer proliferation and progression through sponging miR-1271	27		Apoptosis	Phosphatidylserine exposure	Annexin-V	Yes	Biochemistry, Molecular Biology, Genetics and Medicine	Am. J. Cancer Res.
Circular RNA circ-ABCB10 promotes breast cancer proliferation and progression through sponging miR-1271	27		Proliferation	Colony formation	Crystal violet	No	Biochemistry, Molecular Biology, Genetics and Medicine	Am. J. Cancer Res.
Enhanced antibacterial and wound healing activities of microporous chitosan-Ag/ZnO composite dressing	28	10.1016/j.carbpol.2016.09.051	Viability	Dehydrogenase activity	Tetrazolium reduction Assay	Yes	Chemistry, Chemical/Biomedical Engineering and Materials Science	Carbohydr. Polym.
Enhanced antibacterial and wound healing activities of microporous chitosan-Ag/ZnO composite dressing copy	28	10.1016/j.carbpol.2016.09.051	Cytotoxicity	Dehydrogenase activity	Tetrazolium reduction Assay	No	Chemistry, Chemical/Biomedical Engineering and Materials Science	Carbohydr. Polym.
pH-responsive self-healing injectable hydrogel based on N-carboxyethyl chitosan for hepatocellular carcinoma therapy	29	10.1016/j.actbio.2017.06.001	Viability	Dehydrogenase activity	Resazurin reduction assay	Yes	Chemistry, Chemical/Biomedical Engineering and Materials Science	Acta Biomater.
pH-responsive self-healing injectable hydrogel based on N-carboxyethyl chitosan for hepatocellular carcinoma therapy	29	10.1016/j.actbio.2017.06.001	Proliferation	Dehydrogenase activity	Resazurin reduction assay	No	Chemistry, Chemical/Biomedical Engineering and Materials Science	Acta Biomater.
pH-responsive self-healing injectable hydrogel based on N-carboxyethyl chitosan for hepatocellular carcinoma therapy	29	10.1016/j.actbio.2017.06.001	Cytotoxicity	Dehydrogenase activity	Resazurin reduction assay	No	Chemistry, Chemical/Biomedical Engineering and Materials Science	Acta Biomater.
pH-responsive self-healing injectable hydrogel based on N-carboxyethyl chitosan for hepatocellular carcinoma therapy	29	10.1016/j.actbio.2017.06.001	Cytotoxicity	Membrane Integrity	Ethidium homodimer-1	Yes	Chemistry, Chemical/Biomedical Engineering and Materials Science	Acta Biomater.
pH-responsive self-healing injectable hydrogel based on N-carboxyethyl chitosan for hepatocellular carcinoma therapy	29	10.1016/j.actbio.2017.06.001	Viability	Esterase Activity	Calcein AM	Yes	Chemistry, Chemical/Biomedical Engineering and Materials Science	Acta Biomater.
Exosomes derived from miR-140-5p-overexpressing human synovial mesenchymal stem cells enhance cartilage tissue regeneration and prevent osteoarthritis of the knee in a rat model	30	10.7150/thno.17133	Proliferation	Nucleotide incorporation	EdU	Yes	Chemistry, Chemical/Biomedical Engineering and Materials Science	Theranostics
The extracellular matrix protein agrin promotes heart regeneration in mice	31	10.1038/nature22978	Proliferation	Ki67 expression	Ki67	Yes	Biochemistry, Molecular Biology, Genetics and Medicine	Nature
hsa_circ_0013958: a circular RNA and potential novel biomarker for lung adenocarcinoma	32	10.1111/febs.14132	Proliferation	Nucleotide incorporation	EdU	Yes	Biochemistry, Molecular Biology, Genetics and Medicine	FEBS J.
hsa_circ_0013958: a circular RNA and potential novel biomarker for lung adenocarcinoma	32	10.1111/febs.14132	Proliferation	Dehydrogenase activity	Tetrazolium reduction Assay	No	Biochemistry, Molecular Biology, Genetics and Medicine	FEBS J.
Upregulated lncRNA SNHG1 contributes to progression of nonsmall cell lung cancer through inhibition of miR-101-3p and activation of Wnt/beta-catenin signaling pathway	33	10.18632/oncotarget.14854	Proliferation	Dehydrogenase activity	Tetrazolium reduction Assay	No	Biochemistry, Molecular Biology, Genetics and Medicine	Oncotarget
Upregulated lncRNA SNHG1 contributes to progression of nonsmall cell lung cancer through inhibition of miR-101-3p and activation of Wnt/beta-catenin signaling pathway	33	10.18632/oncotarget.14854	Apoptosis	Phosphatidylserine exposure	Annexin-V	Yes	Biochemistry, Molecular Biology, Genetics and Medicine	Oncotarget
Upregulated lncRNA SNHG1 contributes to progression of nonsmall cell lung cancer through inhibition of miR-101-3p and activation of Wnt/beta-catenin signaling pathway	33	10.18632/oncotarget.14854	Viability	Dehydrogenase activity	Tetrazolium reduction Assay	Yes	Biochemistry, Molecular Biology, Genetics and Medicine	Oncotarget
LncRNA SPRY4-IT1 sponges miR-101-3p to promote proliferation and metastasis of bladder cancer cells through up-regulating EZH2*	34	10.1016/j.canlet.2016.12.005	Apoptosis	Phosphatidylserine exposure	Annexin-V	Yes	Biochemistry, Molecular Biology, Genetics and Medicine	Cancer Lett.
LncRNA SPRY4-IT1 sponges miR-101-3p to promote proliferation and metastasis of bladder cancer cells through up-regulating EZH2*	34	10.1016/j.canlet.2016.12.005	Proliferation	Nucleotide incorporation	EdU	Yes	Biochemistry, Molecular Biology, Genetics and Medicine	Cancer Lett.
H3K27 acetylation activated-long non-coding RNA CCAT1 affects cell proliferation and migration by regulating SPRY4 and HOXB13 expression in esophageal squamous cell carcinoma	35	10.1093/nar/gkw1247	Proliferation	Colony formation	Crystal violet	No	Biochemistry, Molecular Biology, Genetics and Medicine	Nucleic Acids Res.
H3K27 acetylation activated-long non-coding RNA CCAT1 affects cell proliferation and migration by regulating SPRY4 and HOXB13 expression in esophageal squamous cell carcinoma	35	10.1093/nar/gkw1247	Proliferation	Dehydrogenase activity	Tetrazolium reduction Assay	No	Biochemistry, Molecular Biology, Genetics and Medicine	Nucleic Acids Res.
H3K27 acetylation activated-long non-coding RNA CCAT1 affects cell proliferation and migration by regulating SPRY4 and HOXB13 expression in esophageal squamous cell carcinoma	35	10.1093/nar/gkw1247	Viability	Dehydrogenase activity	Tetrazolium reduction Assay	Yes	Biochemistry, Molecular Biology, Genetics and Medicine	Nucleic Acids Res.
H3K27 acetylation activated-long non-coding RNA CCAT1 affects cell proliferation and migration by regulating SPRY4 and HOXB13 expression in esophageal squamous cell carcinoma	35	10.1093/nar/gkw1247	Proliferation	Nucleotide incorporation	BrdU	Yes	Biochemistry, Molecular Biology, Genetics and Medicine	Nucleic Acids Res.
Activatable Singlet Oxygen Generation from Lipid Hydroperoxide Nanoparticles for Cancer Therapy	36	10.1002/anie.201701181	Viability	Dehydrogenase activity	Tetrazolium reduction Assay	Yes	Chemistry, Chemical/Biomedical Engineering and Materials Science	Angew. Chem.-Int. Edit.
Activatable Singlet Oxygen Generation from Lipid Hydroperoxide Nanoparticles for Cancer Therapy	36	10.1002/anie.201701181	Cytotoxicity	Dehydrogenase activity	Tetrazolium reduction Assay	No	Chemistry, Chemical/Biomedical Engineering and Materials Science	Angew. Chem.-Int. Edit.
Activatable Singlet Oxygen Generation from Lipid Hydroperoxide Nanoparticles for Cancer Therapy	36	10.1002/anie.201701181	Apoptosis	DNA fragmantation	TUNEL assay	Yes	Chemistry, Chemical/Biomedical Engineering and Materials Science	Angew. Chem.-Int. Edit.
Activatable Singlet Oxygen Generation from Lipid Hydroperoxide Nanoparticles for Cancer Therapy	36	10.1002/anie.201701181	Apoptosis	Phosphatidylserine exposure	Annexin-V	Yes	Chemistry, Chemical/Biomedical Engineering and Materials Science	Angew. Chem.-Int. Edit.
Deterministic encapsulation of single cells in thin tunable microgels for niche modelling and therapeutic delivery	37	10.1038/NMAT4781	Proliferation	Nucleotide incorporation	EdU	Yes	Chemistry, Chemical/Biomedical Engineering and Materials Science	Nat. Mater.
Deterministic encapsulation of single cells in thin tunable microgels for niche modelling and therapeutic delivery	37	10.1038/NMAT4781	Viability	Membrane Integrity	Trypan Blue	Yes	Chemistry, Chemical/Biomedical Engineering and Materials Science	Nat. Mater.
Deterministic encapsulation of single cells in thin tunable microgels for niche modelling and therapeutic delivery	37	10.1038/NMAT4781	Viability	Esterase Activity	Calcein AM	Yes	Chemistry, Chemical/Biomedical Engineering and Materials Science	Nat. Mater.
Circular RNA 0000096 affects cell growth and migration in gastric cancer	38	10.1038/bjc.2016.451	Apoptosis	Phosphatidylserine exposure	Annexin-V	Yes	Biochemistry, Molecular Biology, Genetics and Medicine	Br. J. Cancer
Circular RNA 0000096 affects cell growth and migration in gastric cancer	38	10.1038/bjc.2016.451	Proliferation	Cell count	Cell analyzer	No	Biochemistry, Molecular Biology, Genetics and Medicine	Br. J. Cancer
Circular Noncoding RNA HIPK3 Mediates Retinal Vascular Dysfunction in Diabetes Mellitus	39	10.1161/CIRCULATIONAHA.117.029004	Viability	Dehydrogenase activity	Tetrazolium reduction Assay	Yes	Biochemistry, Molecular Biology, Genetics and Medicine	Circulation
Circular Noncoding RNA HIPK3 Mediates Retinal Vascular Dysfunction in Diabetes Mellitus	39	10.1161/CIRCULATIONAHA.117.029004	Proliferation	Nucleotide incorporation	EdU	Yes	Biochemistry, Molecular Biology, Genetics and Medicine	Circulation
Circular RNA mediates cardiomyocyte death via miRNA-dependent upregulation of MTP18 expression	40	10.1038/cdd.2017.61	Apoptosis	DNA fragmantation	TUNEL assay	Yes	Biochemistry, Molecular Biology, Genetics and Medicine	Cell Death Differ.
Circular RNA mediates cardiomyocyte death via miRNA-dependent upregulation of MTP18 expression	40	10.1038/cdd.2017.61	Apoptosis	Caspase-3 activity	Cleaved caspase-3 measurement	Yes	Biochemistry, Molecular Biology, Genetics and Medicine	Cell Death Differ.
Genetic and transcriptional evolution alters cancer cell line drug response	41	10.1038/s41586-018-0409-3	Viability	ATP amount	Luciferase-based assay	Yes	Biochemistry, Molecular Biology, Genetics and Medicine	Nature
Genetic and transcriptional evolution alters cancer cell line drug response	41	10.1038/s41586-018-0409-3	Cell Growth	Cell count	Real-time imaging	Yes	Biochemistry, Molecular Biology, Genetics and Medicine	Nature
Genetic and transcriptional evolution alters cancer cell line drug response	41	10.1038/s41586-018-0409-3	Proliferation	Cell count	Cell analyzer	Yes	Biochemistry, Molecular Biology, Genetics and Medicine	Nature
TPGS-Functionalized Polydopamine-Modified Mesoporous Silica as Drug Nanocarriers for Enhanced Lung Cancer Chemotherapy against Multidrug Resistance	42	10.1002/smll.201700623	Cytotoxicity	Dehydrogenase activity	Tetrazolium reduction Assay	No	Chemistry, Chemical/Biomedical Engineering and Materials Science	Small
TPGS-Functionalized Polydopamine-Modified Mesoporous Silica as Drug Nanocarriers for Enhanced Lung Cancer Chemotherapy against Multidrug Resistance	42	10.1002/smll.201700623	Viability	Dehydrogenase activity	Tetrazolium reduction Assay	Yes	Chemistry, Chemical/Biomedical Engineering and Materials Science	Small
m(6)A mRNA methylation controls T cell homeostasis by targeting the IL-7/STAT5/SOCS pathways	43	10.1038/nature23450	Apoptosis	Phosphatidylserine exposure	Annexin-V	Yes	Biochemistry, Molecular Biology, Genetics and Medicine	Nature
m(6)A mRNA methylation controls T cell homeostasis by targeting the IL-7/STAT5/SOCS pathways	43	10.1038/nature23450	Proliferation	Dye inclusion	Celltrace violet	Yes	Biochemistry, Molecular Biology, Genetics and Medicine	Nature
Long non-coding RNA UICLM promotes colorectal cancer liver metastasis by acting as a ceRNA for microRNA-215 to regulate ZEB2 expression	44	10.7150/thno.20942	Proliferation	Colony formation	Crystal violet	No	Biochemistry, Molecular Biology, Genetics and Medicine	Theranostics
Long non-coding RNA UICLM promotes colorectal cancer liver metastasis by acting as a ceRNA for microRNA-215 to regulate ZEB2 expression	44	10.7150/thno.20942	Proliferation	Dehydrogenase activity	Tetrazolium reduction Assay	No	Biochemistry, Molecular Biology, Genetics and Medicine	Theranostics
Long non-coding RNA UICLM promotes colorectal cancer liver metastasis by acting as a ceRNA for microRNA-215 to regulate ZEB2 expression	44	10.7150/thno.20942	Viability	Dehydrogenase activity	Tetrazolium reduction Assay	Yes	Biochemistry, Molecular Biology, Genetics and Medicine	Theranostics
A Positive Feedback Loop of lncRNA-PVT1 and FOXM1 Facilitates Gastric Cancer Growth and Invasion	45	10.1158/1078-0432.CCR-16-0742	Proliferation	Dehydrogenase activity	Tetrazolium reduction Assay	No	Biochemistry, Molecular Biology, Genetics and Medicine	Clin. Cancer Res.
A Positive Feedback Loop of lncRNA-PVT1 and FOXM1 Facilitates Gastric Cancer Growth and Invasion	45	10.1158/1078-0432.CCR-16-0742	Proliferation	Colony formation	Crystal violet	No	Biochemistry, Molecular Biology, Genetics and Medicine	Clin. Cancer Res.
A Positive Feedback Loop of lncRNA-PVT1 and FOXM1 Facilitates Gastric Cancer Growth and Invasion	45	10.1158/1078-0432.CCR-16-0742	Cell Growth	Colony formation	Crystal violet	Yes	Biochemistry, Molecular Biology, Genetics and Medicine	Clin. Cancer Res.
A Positive Feedback Loop of lncRNA-PVT1 and FOXM1 Facilitates Gastric Cancer Growth and Invasion	45	10.1158/1078-0432.CCR-16-0742	Cell Growth	Dehydrogenase activity	Tetrazolium reduction Assay	No	Biochemistry, Molecular Biology, Genetics and Medicine	Clin. Cancer Res.
On the Mechanism of Cytoprotection by Ferrostatin-1 and Liproxstatin-1 and the Role of Lipid Peroxidation in Ferroptotic Cell Death	46	10.1021/acscentsci.7b00028	Viability	Dehydrogenase activity	Tetrazolium reduction Assay	Yes	Biochemistry, Molecular Biology, Genetics and Medicine	ACS Central Sci.
Comprehensive Essentiality Analysis of the Mycobacterium tuberculosis Genome via Saturating Transposon Mutagenesis	47	10.1128/mBio.02133-16	NONE
Tetrahedral DNA Nanostructure: A Potential Promoter for Cartilage Tissue Regeneration via Regulating Chondrocyte Phenotype and Proliferation	48	10.1002/smll.201602770	Proliferation	Dehydrogenase activity	Tetrazolium reduction Assay	Yes	Chemistry, Chemical/Biomedical Engineering and Materials Science	Small
Tetrahedral DNA Nanostructure: A Potential Promoter for Cartilage Tissue Regeneration via Regulating Chondrocyte Phenotype and Proliferation	48	10.1002/smll.201602770	Proliferation	Cell count	Cell analyzer	Yes	Chemistry, Chemical/Biomedical Engineering and Materials Science	Small
Reprogramming human T cell function and specificity with non-viral genome targeting	49	10.1038/s41586-018-0326-5	Cell Death	Membrane Integrity	Zombie UV	Yes	Biochemistry, Molecular Biology, Genetics and Medicine	Nature
Reprogramming human T cell function and specificity with non-viral genome targeting	49	10.1038/s41586-018-0326-5	Cell Death	Cell count	Real-time imaging	No	Biochemistry, Molecular Biology, Genetics and Medicine	Nature
Reprogramming human T cell function and specificity with non-viral genome targeting	49	10.1038/s41586-018-0326-5	Viability	Dye inclusion	GhotsDye	Yes	Biochemistry, Molecular Biology, Genetics and Medicine	Nature
MicroRNA cluster miR-17-92 Cluster in Exosomes Enhance Neuroplasticity and Functional Recovery After Stroke in Rats	50	10.1161/STROKEAHA.116.015204	Proliferation	Nucleotide incorporation	BrdU	Yes	Biochemistry, Molecular Biology, Genetics and Medicine	Stroke
COX2/mPGES1/PGE(2) pathway regulates PD-L1 expression in tumor-associated macrophages and myeloid-derived suppressor cells	51	10.1073/pnas.1612920114	Viability	Membrane Integrity	Trypan Blue	Yes	Biochemistry, Molecular Biology, Genetics and Medicine	Proc. Natl. Acad. Sci. U. S. A.
COX2/mPGES1/PGE(2) pathway regulates PD-L1 expression in tumor-associated macrophages and myeloid-derived suppressor cells	51	10.1073/pnas.1612920114	Viability	Membrane Integrity	7-AAD	No	Biochemistry, Molecular Biology, Genetics and Medicine	Proc. Natl. Acad. Sci. U. S. A.
IncRNA DANCR promotes tumor progression and cancer stemness features in osteosarcoma by upregulating AXL via miR-33a-5p inhibition	52	10.1016/j.canlet.2017.06.009	Proliferation	Colony formation	Crystal violet	Yes	Biochemistry, Molecular Biology, Genetics and Medicine	Cancer Lett.
Long non-coding RNA linc00673 regulated non-small cell lung cancer proliferation, migration, invasion and epithelial mesenchymal transition by sponging miR-150-5p	53	10.1186/s12943-017-0685-9	Viability	Dehydrogenase activity	Tetrazolium reduction Assay	Yes	Biochemistry, Molecular Biology, Genetics and Medicine	Mol. Cancer
Long non-coding RNA linc00673 regulated non-small cell lung cancer proliferation, migration, invasion and epithelial mesenchymal transition by sponging miR-150-5p	53	10.1186/s12943-017-0685-9	Proliferation	Dehydrogenase activity	Tetrazolium reduction Assay	No	Biochemistry, Molecular Biology, Genetics and Medicine	Mol. Cancer
Long non-coding RNA linc00673 regulated non-small cell lung cancer proliferation, migration, invasion and epithelial mesenchymal transition by sponging miR-150-5p	53	10.1186/s12943-017-0685-9	Proliferation	Nucleotide incorporation	EdU	Yes	Biochemistry, Molecular Biology, Genetics and Medicine	Mol. Cancer
Long non-coding RNA linc00673 regulated non-small cell lung cancer proliferation, migration, invasion and epithelial mesenchymal transition by sponging miR-150-5p	53	10.1186/s12943-017-0685-9	Apoptosis	Phosphatidylserine exposure	Annexin-V	Yes	Biochemistry, Molecular Biology, Genetics and Medicine	Mol. Cancer
Long non-coding RNA TUG1 is involved in cell growth and chemoresistance of small cell lung cancer by regulating LIMK2b via EZH2	54	10.1186/s12943-016-0575-6	Viability	Dehydrogenase activity	Tetrazolium reduction Assay	Yes	Biochemistry, Molecular Biology, Genetics and Medicine	Mol. Cancer
Long non-coding RNA TUG1 is involved in cell growth and chemoresistance of small cell lung cancer by regulating LIMK2b via EZH2	54	10.1186/s12943-016-0575-6	Proliferation	Dehydrogenase activity	Tetrazolium reduction Assay	No	Biochemistry, Molecular Biology, Genetics and Medicine	Mol. Cancer
Long non-coding RNA TUG1 is involved in cell growth and chemoresistance of small cell lung cancer by regulating LIMK2b via EZH2	54	10.1186/s12943-016-0575-6	Cell Growth	Colony formation	Crystal violet	Yes	Biochemistry, Molecular Biology, Genetics and Medicine	Mol. Cancer
Long non-coding RNA TUG1 is involved in cell growth and chemoresistance of small cell lung cancer by regulating LIMK2b via EZH2	54	10.1186/s12943-016-0575-6	Cell Growth	Dehydrogenase activity	Tetrazolium reduction Assay	No	Biochemistry, Molecular Biology, Genetics and Medicine	Mol. Cancer
Long non-coding RNA TUG1 is involved in cell growth and chemoresistance of small cell lung cancer by regulating LIMK2b via EZH2	54	10.1186/s12943-016-0575-6	Apoptosis	Phosphatidylserine exposure	Annexin-V	Yes	Biochemistry, Molecular Biology, Genetics and Medicine	Mol. Cancer
Long non-coding RNA TUG1 is involved in cell growth and chemoresistance of small cell lung cancer by regulating LIMK2b via EZH2	54	10.1186/s12943-016-0575-6	Proliferation	Colony formation	Crystal violet	No	Biochemistry, Molecular Biology, Genetics and Medicine	Mol. Cancer
A pH responsive complexation-based drug delivery system for oxaliplatin	55	10.1039/c7sc01438d	Cytotoxicity	Dehydrogenase activity	Tetrazolium reduction Assay	No	Chemistry, Chemical/Biomedical Engineering and Materials Science	Chem. Sci.
A pH responsive complexation-based drug delivery system for oxaliplatin	55	10.1039/c7sc01438d	Viability	Dehydrogenase activity	Tetrazolium reduction Assay	Yes	Chemistry, Chemical/Biomedical Engineering and Materials Science	Chem. Sci.
A pH responsive complexation-based drug delivery system for oxaliplatin	55	10.1039/c7sc01438d	Proliferation	Dehydrogenase activity	Tetrazolium reduction Assay	No	Chemistry, Chemical/Biomedical Engineering and Materials Science	Chem. Sci.
A pH responsive complexation-based drug delivery system for oxaliplatin	55	10.1039/c7sc01438d	Cell Death	Dehydrogenase activity	Tetrazolium reduction Assay	No	Chemistry, Chemical/Biomedical Engineering and Materials Science	Chem. Sci.
Covalently antibacterial alginate-chitosan hydrogel dressing integrated gelatin microspheres containing tetracycline hydrochloride for wound healing	56	10.1016/j.msec.2016.08.086	NONE
Long non-coding RNA CASC2 suppresses epithelial-mesenchymal transition of hepatocellular carcinoma cells through CASC2/miR-367/FBXW7 axis	57	10.1186/s12943-017-0702-z	NONE
Genome-wide CRISPR screens reveal a Wnt-FZD5 signaling circuit as a druggable vulnerability of RNF43-mutant pancreatic tumors	58	10.1038/nm.4219	Viability	Dehydrogenase activity	Resazurin reduction assay	Yes	Biochemistry, Molecular Biology, Genetics and Medicine	Nat. Med.
Genome-wide CRISPR screens reveal a Wnt-FZD5 signaling circuit as a druggable vulnerability of RNF43-mutant pancreatic tumors	58	10.1038/nm.4219	Proliferation	Colony formation	Crystal violet	No	Biochemistry, Molecular Biology, Genetics and Medicine	Nat. Med.
Genome-wide CRISPR screens reveal a Wnt-FZD5 signaling circuit as a druggable vulnerability of RNF43-mutant pancreatic tumors	58	10.1038/nm.4219	Proliferation	Dehydrogenase activity	Resazurin reduction assay	No	Biochemistry, Molecular Biology, Genetics and Medicine	Nat. Med.
Genome-wide CRISPR screens reveal a Wnt-FZD5 signaling circuit as a druggable vulnerability of RNF43-mutant pancreatic tumors	58	10.1038/nm.4219	Cell Growth	Colony formation	Crystal violet	Yes	Biochemistry, Molecular Biology, Genetics and Medicine	Nat. Med.
BI1 is associated with microvascular protection in cardiac ischemia reperfusion injury via repressing Syk-Nox2-Drp1-mitochondrial fission pathways	59	10.1007/s10456-018-9611-z	Viability	Dehydrogenase activity	Tetrazolium reduction Assay	Yes	Biochemistry, Molecular Biology, Genetics and Medicine	Angiogenesis
BI1 is associated with microvascular protection in cardiac ischemia reperfusion injury via repressing Syk-Nox2-Drp1-mitochondrial fission pathways	59	10.1007/s10456-018-9611-z	Apoptosis	Caspase-3 activity	Cleaved caspase-3 measurement	Yes	Biochemistry, Molecular Biology, Genetics and Medicine	Angiogenesis
BI1 is associated with microvascular protection in cardiac ischemia reperfusion injury via repressing Syk-Nox2-Drp1-mitochondrial fission pathways	59	10.1007/s10456-018-9611-z	Apoptosis	DNA fragmantation	TUNEL assay	Yes	Biochemistry, Molecular Biology, Genetics and Medicine	Angiogenesis
BI1 is associated with microvascular protection in cardiac ischemia reperfusion injury via repressing Syk-Nox2-Drp1-mitochondrial fission pathways	59	10.1007/s10456-018-9611-z	Apoptosis	Caspase-3 activity	caspase-3 activity assay	Yes	Biochemistry, Molecular Biology, Genetics and Medicine	Angiogenesis
Uptake, distribution, clearance, and toxicity of iron oxide nanoparticles with different sizes and coatings	60	10.1038/s41598-018-19628-z	Apoptosis	Phosphatidylserine exposure	Annexin-V	Yes	Chemistry, Chemical/Biomedical Engineering and Materials Science	Sci Rep
Uptake, distribution, clearance, and toxicity of iron oxide nanoparticles with different sizes and coatings	60	10.1038/s41598-018-19628-z	Cell Death	Membrane Integrity	PI	Yes	Chemistry, Chemical/Biomedical Engineering and Materials Science	Sci Rep
Uptake, distribution, clearance, and toxicity of iron oxide nanoparticles with different sizes and coatings	60	10.1038/s41598-018-19628-z	Cytotoxicity	Dehydrogenase activity	Tetrazolium reduction Assay	No	Chemistry, Chemical/Biomedical Engineering and Materials Science	Sci Rep
Uptake, distribution, clearance, and toxicity of iron oxide nanoparticles with different sizes and coatings	60	10.1038/s41598-018-19628-z	Cytotoxicity	Membrane Integrity	Hemolysis Assay	Yes	Chemistry, Chemical/Biomedical Engineering and Materials Science	Sci Rep
Uptake, distribution, clearance, and toxicity of iron oxide nanoparticles with different sizes and coatings	60	10.1038/s41598-018-19628-z	Cytotoxicity	Membrane Integrity	LDH Activity	Yes	Chemistry, Chemical/Biomedical Engineering and Materials Science	Sci Rep
Uptake, distribution, clearance, and toxicity of iron oxide nanoparticles with different sizes and coatings	60	10.1038/s41598-018-19628-z	Viability	Dye inclusion	Hoechst	Yes	Chemistry, Chemical/Biomedical Engineering and Materials Science	Sci Rep
Efficacy, long-term toxicity, and mechanistic studies of gold nanorods photothermal therapy of cancer in xenograft mice	61	10.1073/pnas.1619302114	Viability	Total protein	Sulforhodamine B assay	Yes	Chemistry, Chemical/Biomedical Engineering and Materials Science	Proc. Natl. Acad. Sci. U. S. A.
Efficacy, long-term toxicity, and mechanistic studies of gold nanorods photothermal therapy of cancer in xenograft mice	61	10.1073/pnas.1619302114	Apoptosis	Phosphatidylserine exposure	Annexin-V	Yes	Chemistry, Chemical/Biomedical Engineering and Materials Science	Proc. Natl. Acad. Sci. U. S. A.
Efficacy, long-term toxicity, and mechanistic studies of gold nanorods photothermal therapy of cancer in xenograft mice	61	10.1073/pnas.1619302114	Apoptosis	Caspase-3 activity	Cleaved caspase-3 measurement	Yes	Chemistry, Chemical/Biomedical Engineering and Materials Science	Proc. Natl. Acad. Sci. U. S. A.
Efficacy, long-term toxicity, and mechanistic studies of gold nanorods photothermal therapy of cancer in xenograft mice copy	61	10.1073/pnas.1619302114	Proliferation	Signalling Pathways	Western Blot	No	Chemistry, Chemical/Biomedical Engineering and Materials Science	Proc. Natl. Acad. Sci. U. S. A.
Efficacy, long-term toxicity, and mechanistic studies of gold nanorods photothermal therapy of cancer in xenograft mice copy copy	61	10.1073/pnas.1619302114	Viability	Signalling Pathways	Western Blot	No	Chemistry, Chemical/Biomedical Engineering and Materials Science	Proc. Natl. Acad. Sci. U. S. A.
Modulating IgG effector function by Fc glycan engineering	62	10.1073/pnas.1702173114	NONE
Induction of Expansion and Folding in Human Cerebral Organoids	63	10.1016/j.stem.2016.11.017	Viability	ATP amount	Luciferase-based assay	Yes	Biochemistry, Molecular Biology, Genetics and Medicine	Cell Stem Cell
Induction of Expansion and Folding in Human Cerebral Organoids	63	10.1016/j.stem.2016.11.017	Proliferation	Ki67 expression	Ki67	Yes	Biochemistry, Molecular Biology, Genetics and Medicine	Cell Stem Cell
Induction of Expansion and Folding in Human Cerebral Organoids	63	10.1016/j.stem.2016.11.017	Proliferation	Nucleotide incorporation	EdU	Yes	Biochemistry, Molecular Biology, Genetics and Medicine	Cell Stem Cell
Induction of Expansion and Folding in Human Cerebral Organoids	63	10.1016/j.stem.2016.11.017	Apoptosis	Caspase-3 activity	Cleaved caspase-3 measurement	Yes	Biochemistry, Molecular Biology, Genetics and Medicine	Cell Stem Cell
In Vivo Long-Term Biodistribution, Excretion, and Toxicology of PEGylated Transition-Metal Dichalcogenides MS2 (M = Mo, W, Ti) Nanosheets	64	10.1002/advs.201600160	Cytotoxicity	Membrane Integrity	LDH Activity	Yes	Chemistry, Chemical/Biomedical Engineering and Materials Science	Adv. Sci.
In Vivo Long-Term Biodistribution, Excretion, and Toxicology of PEGylated Transition-Metal Dichalcogenides MS2 (M = Mo, W, Ti) Nanosheets	64	10.1002/advs.201600160	Viability	Dehydrogenase activity	Tetrazolium reduction Assay	Yes	Chemistry, Chemical/Biomedical Engineering and Materials Science	Adv. Sci.
In Vivo Long-Term Biodistribution, Excretion, and Toxicology of PEGylated Transition-Metal Dichalcogenides MS2 (M = Mo, W, Ti) Nanosheets	64	10.1002/advs.201600160	Cytotoxicity	Dehydrogenase activity	Tetrazolium reduction Assay	No	Chemistry, Chemical/Biomedical Engineering and Materials Science	Adv. Sci.
Alginate Sulfate-Nanocellulose Bioinks for Cartilage Bioprinting Applications	65	10.1007/s10439-016-1704-5	Viability	Esterase Activity	Calcein AM	Yes	Chemistry, Chemical/Biomedical Engineering and Materials Science	Ann. Biomed. Eng.
Alginate Sulfate-Nanocellulose Bioinks for Cartilage Bioprinting Applications	65	10.1007/s10439-016-1704-5	Cell Death	Membrane Integrity	PI	Yes	Chemistry, Chemical/Biomedical Engineering and Materials Science	Ann. Biomed. Eng.
Alginate Sulfate-Nanocellulose Bioinks for Cartilage Bioprinting Applications	65	10.1007/s10439-016-1704-5	Viability	Cell count	Cell analyzer	Yes	Chemistry, Chemical/Biomedical Engineering and Materials Science	Ann. Biomed. Eng.
Alginate Sulfate-Nanocellulose Bioinks for Cartilage Bioprinting Applications	65	10.1007/s10439-016-1704-5	Proliferation	Actin	Phalloidin Staining	No	Chemistry, Chemical/Biomedical Engineering and Materials Science	Ann. Biomed. Eng.
Carbon Dot Nanothermometry: Intracellular Photoluminescence Lifetime Thermal Sensing	66	10.1021/acsnano.6b06670	Cytotoxicity	Dehydrogenase activity	Tetrazolium reduction Assay	No	Chemistry, Chemical/Biomedical Engineering and Materials Science	Ann. Biomed. Eng.
Carbon Dot Nanothermometry: Intracellular Photoluminescence Lifetime Thermal Sensing	66	10.1021/acsnano.6b06670	Apoptosis	Membrane Integrity	PI	No	Chemistry, Chemical/Biomedical Engineering and Materials Science	Ann. Biomed. Eng.
Carbon Dot Nanothermometry: Intracellular Photoluminescence Lifetime Thermal Sensing	66	10.1021/acsnano.6b06670	Cytotoxicity	Membrane Integrity	PI	Yes	Chemistry, Chemical/Biomedical Engineering and Materials Science	Ann. Biomed. Eng.
Carbon Dot Nanothermometry: Intracellular Photoluminescence Lifetime Thermal Sensing copy	66	10.1021/acsnano.6b06670	Viability	Membrane Integrity	PI	No	Chemistry, Chemical/Biomedical Engineering and Materials Science	Ann. Biomed. Eng.
Carbon Dot Nanothermometry: Intracellular Photoluminescence Lifetime Thermal Sensing	66	10.1021/acsnano.6b06670	Proliferation	Dehydrogenase activity	Tetrazolium reduction Assay	Yes	Chemistry, Chemical/Biomedical Engineering and Materials Science	Ann. Biomed. Eng.
Carbon Dot Nanothermometry: Intracellular Photoluminescence Lifetime Thermal Sensing copy	66	10.1021/acsnano.6b06670	Cell Death	Membrane Integrity	PI	Yes	Chemistry, Chemical/Biomedical Engineering and Materials Science	Ann. Biomed. Eng.
Carbon Dot Nanothermometry: Intracellular Photoluminescence Lifetime Thermal Sensing copy copy	66	10.1021/acsnano.6b06670	Viability	Dehydrogenase activity	Tetrazolium reduction Assay	Yes	Chemistry, Chemical/Biomedical Engineering and Materials Science	Ann. Biomed. Eng.
Near-Infrared Upconversion Mesoporous Cerium Oxide Hollow Biophotocatalyst for Concurrent pH-/H2O2-Responsive O-2-Evolving Synergetic Cancer Therapy	67	10.1002/adma.201704833	Viability	Dehydrogenase activity	Tetrazolium reduction Assay	Yes	Chemistry, Chemical/Biomedical Engineering and Materials Science	Adv. Mater.
Downregulated circular RNA hsa_circ_0001649 regulates proliferation, migration and invasion in cholangiocarcinoma cells	68	10.1016/j.bbrc.2018.01.077	Apoptosis	Phosphatidylserine exposure	Annexin-V	Yes	Biochemistry, Molecular Biology, Genetics and Medicine	Biochem. Biophys. Res. Commun.
Downregulated circular RNA hsa_circ_0001649 regulates proliferation, migration and invasion in cholangiocarcinoma cells	68	10.1016/j.bbrc.2018.01.077	Proliferation	Dehydrogenase activity	Tetrazolium reduction Assay	No	Biochemistry, Molecular Biology, Genetics and Medicine	Biochem. Biophys. Res. Commun.
Downregulated circular RNA hsa_circ_0001649 regulates proliferation, migration and invasion in cholangiocarcinoma cells	68	10.1016/j.bbrc.2018.01.077	Viability	Dye inclusion	Acridine Orange	Yes	Biochemistry, Molecular Biology, Genetics and Medicine	Biochem. Biophys. Res. Commun.
Downregulated circular RNA hsa_circ_0001649 regulates proliferation, migration and invasion in cholangiocarcinoma cells	68	10.1016/j.bbrc.2018.01.077	Apoptosis	DNA fragmantation	Acridine Orange	Yes	Biochemistry, Molecular Biology, Genetics and Medicine	Biochem. Biophys. Res. Commun.
Downregulated circular RNA hsa_circ_0001649 regulates proliferation, migration and invasion in cholangiocarcinoma cells	68	10.1016/j.bbrc.2018.01.077	Cell Death	Membrane Integrity	EtBR	Yes	Biochemistry, Molecular Biology, Genetics and Medicine	Biochem. Biophys. Res. Commun.
A novel protein encoded by the circular form of the SHPRH gene suppresses glioma tumorigenesis	69	10.1038/s41388-017-0019-9	Proliferation	Dehydrogenase activity	Tetrazolium reduction Assay	No	Biochemistry, Molecular Biology, Genetics and Medicine	Oncogene
A novel protein encoded by the circular form of the SHPRH gene suppresses glioma tumorigenesis	69	10.1038/s41388-017-0019-9	Proliferation	Colony formation	Crystal violet	No	Biochemistry, Molecular Biology, Genetics and Medicine	Oncogene
Serum long non coding RNA MALAT-1 protected by exosomes is up-regulated and promotes cell proliferation and migration in non-small cell lung cancer	70	10.1016/j.bbrc.2017.06.055	Apoptosis	Phosphatidylserine exposure	Annexin-V	Yes	Biochemistry, Molecular Biology, Genetics and Medicine	Biochem. Biophys. Res. Commun.
Serum long non coding RNA MALAT-1 protected by exosomes is up-regulated and promotes cell proliferation and migration in non-small cell lung cancer	70	10.1016/j.bbrc.2017.06.055	Proliferation	Dehydrogenase activity	Tetrazolium reduction Assay	No	Biochemistry, Molecular Biology, Genetics and Medicine	Biochem. Biophys. Res. Commun.
Serum long non coding RNA MALAT-1 protected by exosomes is up-regulated and promotes cell proliferation and migration in non-small cell lung cancer	70	10.1016/j.bbrc.2017.06.055	Proliferation	Colony formation	Crystal violet	No	Biochemistry, Molecular Biology, Genetics and Medicine	Biochem. Biophys. Res. Commun.
Oncogenic long noncoding RNA landscape in breast cancer	71	10.1186/s12943-017-0696-6	Apoptosis	Phosphatidylserine exposure	Annexin-V	Yes	Biochemistry, Molecular Biology, Genetics and Medicine	Mol. Cancer
Oncogenic long noncoding RNA landscape in breast cancer	71	10.1186/s12943-017-0696-6	Proliferation	Dehydrogenase activity	Tetrazolium reduction Assay	No	Biochemistry, Molecular Biology, Genetics and Medicine	Mol. Cancer
Oncogenic long noncoding RNA landscape in breast cancer	71	10.1186/s12943-017-0696-6	Apoptosis	DNA fragmantation	TUNEL assay	Yes	Biochemistry, Molecular Biology, Genetics and Medicine	Mol. Cancer
Long non-coding RNA taurine upregulated 1 enhances tumor-induced angiogenesis through inhibiting microRNA-299 in human glioblastoma	72	10.1038/onc.2016.212	Viability	Dehydrogenase activity	Tetrazolium reduction Assay	Yes	Biochemistry, Molecular Biology, Genetics and Medicine	Oncogene
Long non-coding RNA taurine upregulated 1 enhances tumor-induced angiogenesis through inhibiting microRNA-299 in human glioblastoma	72	10.1038/onc.2016.212	Proliferation	Dehydrogenase activity	Tetrazolium reduction Assay	No	Biochemistry, Molecular Biology, Genetics and Medicine	Oncogene
Targeted polydopamine nanoparticles enable photoacoustic imaging guided chemo-photothermal synergistic therapy of tumor	73	10.1016/j.actbio.2016.10.010	Viability	Dehydrogenase activity	Tetrazolium reduction Assay	Yes	Chemistry, Chemical/Biomedical Engineering and Materials Science	Acta Biomater.
Targeted polydopamine nanoparticles enable photoacoustic imaging guided chemo-photothermal synergistic therapy of tumor	73	10.1016/j.actbio.2016.10.010	Viability	Esterase Activity	Calcein AM	Yes	Chemistry, Chemical/Biomedical Engineering and Materials Science	Acta Biomater.
Targeted polydopamine nanoparticles enable photoacoustic imaging guided chemo-photothermal synergistic therapy of tumor copy	73	10.1016/j.actbio.2016.10.010	Cytotoxicity	Dehydrogenase activity	Tetrazolium reduction Assay	No	Chemistry, Chemical/Biomedical Engineering and Materials Science	Acta Biomater.
Targeted polydopamine nanoparticles enable photoacoustic imaging guided chemo-photothermal synergistic therapy of tumor	73	10.1016/j.actbio.2016.10.010	Cell Death	Esterase Activity	Calcein AM	No	Chemistry, Chemical/Biomedical Engineering and Materials Science	Acta Biomater.
Facile synthesis of polymeric fluorescent organic nanoparticles based on the self-polymerization of dopamine for biological imaging	74	10.1016/j.msec.2017.04.033	Viability	Dehydrogenase activity	Tetrazolium reduction Assay	Yes	Chemistry, Chemical/Biomedical Engineering and Materials Science	Mater. Sci. Eng. C-Mater. Biol. Appl.
Facile synthesis of polymeric fluorescent organic nanoparticles based on the self-polymerization of dopamine for biological imaging	74	10.1016/j.msec.2017.04.033	Cytotoxicity	Dehydrogenase activity	Tetrazolium reduction Assay	No	Chemistry, Chemical/Biomedical Engineering and Materials Science	Mater. Sci. Eng. C-Mater. Biol. Appl.
Solvent-Controlled Synthesis of Highly Luminescent Carbon Dots with a Wide Color Gamut and Narrowed Emission Peak Widths	75	10.1002/smll.201800612	Cytotoxicity	Dehydrogenase activity	Tetrazolium reduction Assay	No	Chemistry, Chemical/Biomedical Engineering and Materials Science	Small
Electrospun PCL/gelatin composite nanofiber structures for effective guided bone regeneration membranes	76	10.1016/j.msec.2017.04.084	Proliferation	Dehydrogenase activity	Tetrazolium reduction Assay	Yes	Chemistry, Chemical/Biomedical Engineering and Materials Science	Mater. Sci. Eng. C-Mater. Biol. Appl.
Enhanced Phototherapy by Nanoparticle-Enzyme via Generation and Photolysis of Hydrogen Peroxide	77	10.1021/acs.nanolett.7b01382	Cytotoxicity	Dehydrogenase activity	Tetrazolium reduction Assay	No	Chemistry, Chemical/Biomedical Engineering and Materials Science	Nano Lett.
Enhanced Phototherapy by Nanoparticle-Enzyme via Generation and Photolysis of Hydrogen Peroxide	77	10.1021/acs.nanolett.7b01382	Viability	Dye inclusion	Acridine Orange	Yes	Chemistry, Chemical/Biomedical Engineering and Materials Science	Nano Lett.
Enhanced Phototherapy by Nanoparticle-Enzyme via Generation and Photolysis of Hydrogen Peroxide copy	77	10.1021/acs.nanolett.7b01382	Viability	Dehydrogenase activity	Tetrazolium reduction Assay	Yes	Chemistry, Chemical/Biomedical Engineering and Materials Science	Nano Lett.
Enhanced Phototherapy by Nanoparticle-Enzyme via Generation and Photolysis of Hydrogen Peroxide	77	10.1021/acs.nanolett.7b01382	Cell Death	Membrane Integrity	EtBR	Yes	Chemistry, Chemical/Biomedical Engineering and Materials Science	Nano Lett.
Enhanced Phototherapy by Nanoparticle-Enzyme via Generation and Photolysis of Hydrogen Peroxide copy copy	77	10.1021/acs.nanolett.7b01382	Apoptosis	DNA fragmantation	Acridine Orange	Yes	Chemistry, Chemical/Biomedical Engineering and Materials Science	Nano Lett.
A Quantitative Comparison of Antibodies to Programmed Cell Death 1 Ligand 1	78	10.1001/jamaoncol.2016.3015	NONE
Platinum-Coated Gold Nanorods: Efficient Reactive Oxygen Scavengers That Prevent Oxidative Damage toward Healthy, Untreated Cells during Plasmonic Photothermal Therapy	79	10.1021/acsnano.6b06651	Viability	Dehydrogenase activity	Tetrazolium reduction Assay	Yes	Chemistry, Chemical/Biomedical Engineering and Materials Science	ACS Nano
MSC exosomes mediate cartilage repair by enhancing proliferation, attenuating apoptosis and modulating immune reactivity	80	10.1016/j.biomaterials.2017.11.028	Proliferation	Dehydrogenase activity	Tetrazolium reduction Assay	Yes	Biochemistry, Molecular Biology, Genetics and Medicine	Biomaterials
MSC exosomes mediate cartilage repair by enhancing proliferation, attenuating apoptosis and modulating immune reactivity	80	10.1016/j.biomaterials.2017.11.028	Proliferation	DNA amount	Picogreen®	No	Biochemistry, Molecular Biology, Genetics and Medicine	Biomaterials
Salinomycin kills cancer stem cells by sequestering iron in lysosomes	81	10.1038/NCHEM.2778	Viability	Unknown	Unknown	No	Biochemistry, Molecular Biology, Genetics and Medicine	Nat. Chem.
Salinomycin kills cancer stem cells by sequestering iron in lysosomes	81	10.1038/NCHEM.2778	Cell Death	Phosphatidylserine exposure	Annexin-V	Yes	Biochemistry, Molecular Biology, Genetics and Medicine	Nat. Chem.
On-chip human microvasculature assay for visualization and quantification of tumor cell extravasation dynamics	82	10.1038/nprot.2017.018	NONE
Neuronal Death After Hemorrhagic Stroke In Vitro and In Vivo Shares Features of Ferroptosis and Necroptosis	83	10.1161/STROKEAHA.116.015609	Viability	Dehydrogenase activity	Tetrazolium reduction Assay	Yes	Biochemistry, Molecular Biology, Genetics and Medicine	Stroke
Neuronal Death After Hemorrhagic Stroke In Vitro and In Vivo Shares Features of Ferroptosis and Necroptosis	83	10.1161/STROKEAHA.116.015609	Viability	Esterase Activity	Calcein AM	Yes	Biochemistry, Molecular Biology, Genetics and Medicine	Stroke
Neuronal Death After Hemorrhagic Stroke In Vitro and In Vivo Shares Features of Ferroptosis and Necroptosis	83	10.1161/STROKEAHA.116.015609	Cell Death	Membrane Integrity	Ethidium homodimer-1	Yes	Biochemistry, Molecular Biology, Genetics and Medicine	Stroke
Neuronal Death After Hemorrhagic Stroke In Vitro and In Vivo Shares Features of Ferroptosis and Necroptosis copy	83	10.1161/STROKEAHA.116.015609	Apoptosis	Cell morphology	Electron Microscopy	Yes	Biochemistry, Molecular Biology, Genetics and Medicine	Stroke
Near infrared-assisted Fenton reaction for tumor-specific and mitochondrial DNA-targeted photochemotherapy	84	10.1016/j.biomaterials.2017.06.035	Cytotoxicity	Dehydrogenase activity	Tetrazolium reduction Assay	No	Chemistry, Chemical/Biomedical Engineering and Materials Science	Biomaterials
Near infrared-assisted Fenton reaction for tumor-specific and mitochondrial DNA-targeted photochemotherapy	84	10.1016/j.biomaterials.2017.06.035	Apoptosis	Dehydrogenase activity	Tetrazolium reduction Assay	No	Chemistry, Chemical/Biomedical Engineering and Materials Science	Biomaterials
Near infrared-assisted Fenton reaction for tumor-specific and mitochondrial DNA-targeted photochemotherapy	84	10.1016/j.biomaterials.2017.06.035	Viability	Dehydrogenase activity	Tetrazolium reduction Assay	Yes	Chemistry, Chemical/Biomedical Engineering and Materials Science	Biomaterials
Long non-coding RNA XIST promotes cell growth and invasion through regulating miR-497/MACC1 axis in gastric cancer	85	10.18632/oncotarget.13670	Proliferation	Dehydrogenase activity	Tetrazolium reduction Assay	No	Biochemistry, Molecular Biology, Genetics and Medicine	Oncotarget
Long non-coding RNA XIST promotes cell growth and invasion through regulating miR-497/MACC1 axis in gastric cancer	85	10.18632/oncotarget.13670	Apoptosis	Phosphatidylserine exposure	Annexin-V	Yes	Biochemistry, Molecular Biology, Genetics and Medicine	Oncotarget
Long non-coding RNA XIST promotes cell growth and invasion through regulating miR-497/MACC1 axis in gastric cancer	85	10.18632/oncotarget.13670	Proliferation	Nucleotide incorporation	EdU	Yes	Biochemistry, Molecular Biology, Genetics and Medicine	Oncotarget
Long non-coding RNA XIST promotes cell growth and invasion through regulating miR-497/MACC1 axis in gastric cancer	85	10.18632/oncotarget.13670	Cell Growth	Dehydrogenase activity	Tetrazolium reduction Assay	No	Biochemistry, Molecular Biology, Genetics and Medicine	Oncotarget
Long non-coding RNA XIST promotes cell growth and invasion through regulating miR-497/MACC1 axis in gastric cancer	85	10.18632/oncotarget.13670	Cell Growth	Colony formation	Crystal violet	Yes	Biochemistry, Molecular Biology, Genetics and Medicine	Oncotarget
Azide-alkyne cycloaddition towards 1H-1,2,3-triazole-tethered gatifloxacin and isatin conjugates: Design, synthesis and in vitro anti-mycobacterial evaluation	86	10.1016/j.ejmech.2017.05.057	Cytotoxicity	Dehydrogenase activity	Tetrazolium reduction Assay	No	Chemistry, Chemical/Biomedical Engineering and Materials Science	Eur. J. Med. Chem.
Development of a UV crosslinked biodegradable hydrogel containing adipose derived stem cells to promote vascularization for skin wounds and tissue engineering	87	10.1016/j.biomaterials.2017.03.021	Viability	Esterase Activity	Calcein AM	Yes	Chemistry, Chemical/Biomedical Engineering and Materials Science	Biomaterials
Development of a UV crosslinked biodegradable hydrogel containing adipose derived stem cells to promote vascularization for skin wounds and tissue engineering	87	10.1016/j.biomaterials.2017.03.021	Proliferation	DNA amount	Picogreen®	No	Chemistry, Chemical/Biomedical Engineering and Materials Science	Biomaterials
Development of a UV crosslinked biodegradable hydrogel containing adipose derived stem cells to promote vascularization for skin wounds and tissue engineering	87	10.1016/j.biomaterials.2017.03.021	Cell Death	Membrane Integrity	Ethidium homodimer-1	Yes	Chemistry, Chemical/Biomedical Engineering and Materials Science	Biomaterials
A new H2S-specific near-infrared fluorescence-enhanced probe that can visualize the H2S level in colorectal cancer cells in mice	88	10.1039/c6sc05646f	Cytotoxicity	Dehydrogenase activity	Tetrazolium reduction Assay	No	Chemistry, Chemical/Biomedical Engineering and Materials Science	Chem. Sci.
Malignant extracellular vesicles carrying MMP1 mRNA facilitate peritoneal dissemination in ovarian cancer	89	10.1038/ncomms14470	Apoptosis	DNA fragmantation	TUNEL assay	Yes	Biochemistry, Molecular Biology, Genetics and Medicine	Nat. Commun.
Malignant extracellular vesicles carrying MMP1 mRNA facilitate peritoneal dissemination in ovarian cancer	89	10.1038/ncomms14470	Apoptosis	Caspase-3 activity	caspase-3 activity assay	Yes	Biochemistry, Molecular Biology, Genetics and Medicine	Nat. Commun.
Long Noncoding RNA Malat1 Regulates Cerebrovascular Pathologies in Ischemic Stroke	90	10.1523/JNEUROSCI.3389-16.2017	Cell Death	Dehydrogenase activity	Tetrazolium reduction Assay	No	Biochemistry, Molecular Biology, Genetics and Medicine	J. Neurosci.
Long Noncoding RNA Malat1 Regulates Cerebrovascular Pathologies in Ischemic Stroke copy	90	10.1523/JNEUROSCI.3389-16.2017	Apoptosis	Bcl-2 Family Expression	Western Blot	No	Biochemistry, Molecular Biology, Genetics and Medicine	J. Neurosci.
Long Noncoding RNA Malat1 Regulates Cerebrovascular Pathologies in Ischemic Stroke	90	10.1523/JNEUROSCI.3389-16.2017	Cell Death	Membrane Integrity	LDH Activity	Yes	Biochemistry, Molecular Biology, Genetics and Medicine	J. Neurosci.
Long Noncoding RNA Malat1 Regulates Cerebrovascular Pathologies in Ischemic Stroke copy copy	90	10.1523/JNEUROSCI.3389-16.2017	Apoptosis	Caspase-3 activity	caspase-3 activity assay	Yes	Biochemistry, Molecular Biology, Genetics and Medicine	J. Neurosci.
A novel pH-induced thermosensitive hydrogel composed of carboxymethyl chitosan and poloxamer cross-linked by glutaraldehyde for ophthalmic drug delivery	91	10.1016/j.carbpol.2016.08.073	Cytotoxicity	Dehydrogenase activity	Tetrazolium reduction Assay	No	Chemistry, Chemical/Biomedical Engineering and Materials Science	Carbohydr. Polym.
A novel pH-induced thermosensitive hydrogel composed of carboxymethyl chitosan and poloxamer cross-linked by glutaraldehyde for ophthalmic drug delivery	91	10.1016/j.carbpol.2016.08.073	Cell Growth	Dehydrogenase activity	Tetrazolium reduction Assay	No	Chemistry, Chemical/Biomedical Engineering and Materials Science	Carbohydr. Polym.
Loss of exosomal miR-320a from cancer-associated fibroblasts contributes to HCC proliferation and metastasis	92	10.1016/j.canlet.2017.03.004	Proliferation	Dehydrogenase activity	Tetrazolium reduction Assay	No	Biochemistry, Molecular Biology, Genetics and Medicine	Cancer Lett.
Loss of exosomal miR-320a from cancer-associated fibroblasts contributes to HCC proliferation and metastasis	92	10.1016/j.canlet.2017.03.004	Proliferation	Colony formation	Crystal violet	No	Biochemistry, Molecular Biology, Genetics and Medicine	Cancer Lett.
Loss of exosomal miR-320a from cancer-associated fibroblasts contributes to HCC proliferation and metastasis copy	92	10.1016/j.canlet.2017.03.004	Viability	Dehydrogenase activity	Tetrazolium reduction Assay	Yes	Biochemistry, Molecular Biology, Genetics and Medicine	Cancer Lett.
Hallmarks of Alzheimer's Disease in Stem-Cell-Derived Human Neurons Transplanted into Mouse Brain	93	10.1016/j.neuron.2017.02.001	NONE
The Master Neural Transcription Factor BRN2 Is an Androgen Receptor-Suppressed Driver of Neuroendocrine Differentiation in Prostate Cancer	94	10.1158/2159-8290.CD-15-1263	Proliferation	Dehydrogenase activity	Tetrazolium reduction Assay	No	Biochemistry, Molecular Biology, Genetics and Medicine	Cancer Discov.
The Master Neural Transcription Factor BRN2 Is an Androgen Receptor-Suppressed Driver of Neuroendocrine Differentiation in Prostate Cancer copy	94	10.1158/2159-8290.CD-15-1263	Cell Growth	Dehydrogenase activity	Tetrazolium reduction Assay	No	Biochemistry, Molecular Biology, Genetics and Medicine	Cancer Discov.
Induced Quiescence of Lgr5+Stem Cells in Intestinal Organoids Enables Differentiation of Hormone-Producing Enteroendocrine Cells	95	10.1016/j.stem.2016.11.001	Proliferation	Ki67 expression	Ki67	Yes	Biochemistry, Molecular Biology, Genetics and Medicine	Cell Stem Cell
Induced Quiescence of Lgr5+Stem Cells in Intestinal Organoids Enables Differentiation of Hormone-Producing Enteroendocrine Cells	95	10.1016/j.stem.2016.11.001	Proliferation	Nucleotide incorporation	EdU	Yes	Biochemistry, Molecular Biology, Genetics and Medicine	Cell Stem Cell
Induced Quiescence of Lgr5+Stem Cells in Intestinal Organoids Enables Differentiation of Hormone-Producing Enteroendocrine Cells	95	10.1016/j.stem.2016.11.001	Proliferation	Phospho-histone H3	Ph3	Yes	Biochemistry, Molecular Biology, Genetics and Medicine	Cell Stem Cell
Matrix stiffening promotes a tumor vasculature phenotype	96	10.1073/pnas.1613855114	NONE
Long non-coding RNA XIST promotes TGF-beta-induced epithelial-mesenchymal transition by regulating miR-367/141-ZEB2 axis in non-small-cell lung cancer	97	10.1016/j.canlet.2018.01.036	NONE
Bovine Serum Albumin (BSA) coated iron oxide magnetic nanoparticles as biocompatible carriers for curcumin-anticancer drug	98	10.1016/j.bioorg.2017.12.033	Cytotoxicity	Dehydrogenase activity	Tetrazolium reduction Assay	No	Chemistry, Chemical/Biomedical Engineering and Materials Science	Bioorganic Chem.
Increased circular RNA UBAP2 acts as a sponge of miR-143 to promote osteosarcoma progression	99	10.18632/oncotarget.18671	Proliferation	Dehydrogenase activity	Tetrazolium reduction Assay	No	Biochemistry, Molecular Biology, Genetics and Medicine	Oncotarget
Increased circular RNA UBAP2 acts as a sponge of miR-143 to promote osteosarcoma progression	99	10.18632/oncotarget.18671	Apoptosis	Phosphatidylserine exposure	Annexin-V	Yes	Biochemistry, Molecular Biology, Genetics and Medicine	Oncotarget
Increased circular RNA UBAP2 acts as a sponge of miR-143 to promote osteosarcoma progression	99	10.18632/oncotarget.18671	Cell Growth	Dehydrogenase activity	Tetrazolium reduction Assay	No	Biochemistry, Molecular Biology, Genetics and Medicine	Oncotarget
Exosomes Derived from Mesenchymal Stem Cells Rescue Myocardial Ischaemia/Reperfusion Injury by Inducing Cardiomyocyte Autophagy Via AMPK and Akt Pathways	100	10.1159/000480317	Apoptosis	Phosphatidylserine exposure	Annexin-V	Yes	Biochemistry, Molecular Biology, Genetics and Medicine	Cell. Physiol. Biochem.
Exosomes Derived from Mesenchymal Stem Cells Rescue Myocardial Ischaemia/Reperfusion Injury by Inducing Cardiomyocyte Autophagy Via AMPK and Akt Pathways	100	10.1159/000480317	Viability	Dehydrogenase activity	Tetrazolium reduction Assay	Yes	Biochemistry, Molecular Biology, Genetics and Medicine	Cell. Physiol. Biochem.
Cancer progression by reprogrammed BCAA metabolism in myeloid leukaemia	101	10.1038/nature22314	Apoptosis	Phosphatidylserine exposure	Annexin-V	Yes	Biochemistry, Molecular Biology, Genetics and Medicine	Nature
An Environmentally Benign Antimicrobial Coating Based on a Protein Supramolecular Assembly	102	10.1021/acsami.6b13552	Cytotoxicity	Dehydrogenase activity	Tetrazolium reduction Assay	No	Chemistry, Chemical/Biomedical Engineering and Materials Science	ACS Appl. Mater. Interfaces
An Environmentally Benign Antimicrobial Coating Based on a Protein Supramolecular Assembly	102	10.1021/acsami.6b13552	Viability	Dehydrogenase activity	Tetrazolium reduction Assay	Yes	Chemistry, Chemical/Biomedical Engineering and Materials Science	ACS Appl. Mater. Interfaces
PARP Inhibitor Activity Correlates with SLFN11 Expression and Demonstrates Synergy with Temozolomide in Small Cell Lung Cancer	103	10.1158/1078-0432.CCR-16-1040	Viability	ATP amount	Luciferase-based assay	Yes	Biochemistry, Molecular Biology, Genetics and Medicine	Clin. Cancer Res.
PARP Inhibitor Activity Correlates with SLFN11 Expression and Demonstrates Synergy with Temozolomide in Small Cell Lung Cancer	103	10.1158/1078-0432.CCR-16-1040	Viability	Dehydrogenase activity	Resazurin reduction assay	Yes	Biochemistry, Molecular Biology, Genetics and Medicine	Clin. Cancer Res.
Long noncoding RNA GAS5 inhibits malignant proliferation and chemotherapy resistance to doxorubicin in bladder transitional cell carcinoma	104	10.1007/s00280-016-3194-4	Viability	Dehydrogenase activity	Tetrazolium reduction Assay	Yes	Biochemistry, Molecular Biology, Genetics and Medicine	Cancer Chemother. Pharmacol.
Long noncoding RNA GAS5 inhibits malignant proliferation and chemotherapy resistance to doxorubicin in bladder transitional cell carcinoma	104	10.1007/s00280-016-3194-4	Proliferation	Dehydrogenase activity	Tetrazolium reduction Assay	No	Biochemistry, Molecular Biology, Genetics and Medicine	Cancer Chemother. Pharmacol.
Long noncoding RNA GAS5 inhibits malignant proliferation and chemotherapy resistance to doxorubicin in bladder transitional cell carcinoma	104	10.1007/s00280-016-3194-4	Apoptosis	Phosphatidylserine exposure	Annexin-V	Yes	Biochemistry, Molecular Biology, Genetics and Medicine	Cancer Chemother. Pharmacol.
The long noncoding RNA Wisper controls cardiac fibrosis and remodeling	105	10.1126/scitranslmed.aai9118	Proliferation	Nucleotide incorporation	BrdU	Yes	Biochemistry, Molecular Biology, Genetics and Medicine	Sci. Transl. Med.
The long noncoding RNA Wisper controls cardiac fibrosis and remodeling	105	10.1126/scitranslmed.aai9118	Apoptosis	Phosphatidylserine exposure	Annexin-V	Yes	Biochemistry, Molecular Biology, Genetics and Medicine	Sci. Transl. Med.
The long noncoding RNA Wisper controls cardiac fibrosis and remodeling	105	10.1126/scitranslmed.aai9118	Proliferation	Nucleotide incorporation	[H3]thymidine	Yes	Biochemistry, Molecular Biology, Genetics and Medicine	Sci. Transl. Med.
A photoresponsive and rod-shape nanocarrier: Single wavelength of light triggered photothermal and photodynamic therapy based on AuNRs-capped & Ce6-doped mesoporous silica nanorods	107	10.1016/j.biomaterials.2017.01.021	Viability	Dehydrogenase activity	Tetrazolium reduction Assay	Yes	Chemistry, Chemical/Biomedical Engineering and Materials Science	Biomaterials
A photoresponsive and rod-shape nanocarrier: Single wavelength of light triggered photothermal and photodynamic therapy based on AuNRs-capped & Ce6-doped mesoporous silica nanorods	107	10.1016/j.biomaterials.2017.01.021	Cytotoxicity	Membrane Integrity	PI	Yes	Chemistry, Chemical/Biomedical Engineering and Materials Science	Biomaterials
A photoresponsive and rod-shape nanocarrier: Single wavelength of light triggered photothermal and photodynamic therapy based on AuNRs-capped & Ce6-doped mesoporous silica nanorods	107	10.1016/j.biomaterials.2017.01.021	Cell Death	Membrane Integrity	PI	Yes	Chemistry, Chemical/Biomedical Engineering and Materials Science	Biomaterials
A photoresponsive and rod-shape nanocarrier: Single wavelength of light triggered photothermal and photodynamic therapy based on AuNRs-capped & Ce6-doped mesoporous silica nanorods	107	10.1016/j.biomaterials.2017.01.021	Viability	Dye inclusion	Acridine Orange	Yes	Chemistry, Chemical/Biomedical Engineering and Materials Science	Biomaterials
A photoresponsive and rod-shape nanocarrier: Single wavelength of light triggered photothermal and photodynamic therapy based on AuNRs-capped & Ce6-doped mesoporous silica nanorods	107	10.1016/j.biomaterials.2017.01.021	Cytotoxicity	Dehydrogenase activity	Tetrazolium reduction Assay	No	Chemistry, Chemical/Biomedical Engineering and Materials Science	Biomaterials
Monodisperse Au-Fe2C Janus Nanoparticles: An Attractive Multifunctional Material for Triple-Modal Imaging-Guided Tumor Photothermal Therapy	108	10.1021/acsnano.7b04461	Viability	Dehydrogenase activity	Tetrazolium reduction Assay	Yes	Chemistry, Chemical/Biomedical Engineering and Materials Science	ACS Nano
Monodisperse Au-Fe2C Janus Nanoparticles: An Attractive Multifunctional Material for Triple-Modal Imaging-Guided Tumor Photothermal Therapy	108	10.1021/acsnano.7b04461	Cytotoxicity	Dehydrogenase activity	Tetrazolium reduction Assay	No	Chemistry, Chemical/Biomedical Engineering and Materials Science	ACS Nano
Monodisperse Au-Fe2C Janus Nanoparticles: An Attractive Multifunctional Material for Triple-Modal Imaging-Guided Tumor Photothermal Therapy	108	10.1021/acsnano.7b04461	Cell Death	Membrane Integrity	PI	Yes	Chemistry, Chemical/Biomedical Engineering and Materials Science	ACS Nano
Long noncoding RNA MRCCAT1 promotes metastasis of clear cell renal cell carcinoma via inhibiting NPR3 and activating p38-MAPK signaling	109	10.1186/s12943-017-0681-0	Proliferation	Dehydrogenase activity	Tetrazolium reduction Assay	No	Biochemistry, Molecular Biology, Genetics and Medicine	Mol. Cancer
Drug Discovery Targeting Bromodomain-Containing Protein 4	110	10.1021/acs.jmedchem.6b01761	NONE
Long noncoding RNA UCA1 induced by SP1 promotes cell proliferation via recruiting EZH2 and activating AKT pathway in gastric cancer	111	10.1038/cddis.2017.143	Proliferation	Dehydrogenase activity	Tetrazolium reduction Assay	No	Biochemistry, Molecular Biology, Genetics and Medicine	Cell Death Dis.
Long noncoding RNA UCA1 induced by SP1 promotes cell proliferation via recruiting EZH2 and activating AKT pathway in gastric cancer	111	10.1038/cddis.2017.143	Viability	Dehydrogenase activity	Tetrazolium reduction Assay	Yes	Biochemistry, Molecular Biology, Genetics and Medicine	Cell Death Dis.
Long noncoding RNA UCA1 induced by SP1 promotes cell proliferation via recruiting EZH2 and activating AKT pathway in gastric cancer	111	10.1038/cddis.2017.143	Proliferation	Ki67 expression	Ki67	Yes	Biochemistry, Molecular Biology, Genetics and Medicine	Cell Death Dis.
Long noncoding RNA UCA1 induced by SP1 promotes cell proliferation via recruiting EZH2 and activating AKT pathway in gastric cancer	111	10.1038/cddis.2017.143	Proliferation	Colony formation	Crystal violet	No	Biochemistry, Molecular Biology, Genetics and Medicine	Cell Death Dis.
Long noncoding RNA UCA1 induced by SP1 promotes cell proliferation via recruiting EZH2 and activating AKT pathway in gastric cancer	111	10.1038/cddis.2017.143	Cell Growth	Dehydrogenase activity	Tetrazolium reduction Assay	No	Biochemistry, Molecular Biology, Genetics and Medicine	Cell Death Dis.
Long noncoding RNA UCA1 induced by SP1 promotes cell proliferation via recruiting EZH2 and activating AKT pathway in gastric cancer	111	10.1038/cddis.2017.143	Cell Growth	Colony formation	Crystal violet	Yes	Biochemistry, Molecular Biology, Genetics and Medicine	Cell Death Dis.
Organoid Modeling of the Tumor Immune Microenvironment	112	10.1016/j.cell.2018.11.021	Apoptosis	Phosphatidylserine exposure	Annexin-V	Yes	Biochemistry, Molecular Biology, Genetics and Medicine	Cell
Organoid Modeling of the Tumor Immune Microenvironment	112	10.1016/j.cell.2018.11.021	Cytotoxicity	Phosphatidylserine exposure	Annexin-V	Yes	Biochemistry, Molecular Biology, Genetics and Medicine	Cell
Organoid Modeling of the Tumor Immune Microenvironment	112	10.1016/j.cell.2018.11.021	Cytotoxicity	Membrane Integrity	7-AAD	Yes	Biochemistry, Molecular Biology, Genetics and Medicine	Cell
Cryo-EM of full-length alpha-synuclein reveals fibril polymorphs with a common structural kernel	113	10.1038/s41467-018-05971-2	Cytotoxicity	Dehydrogenase activity	Tetrazolium reduction Assay	No	Biochemistry, Molecular Biology, Genetics and Medicine	Nat. Commun.
Cryo-EM of full-length alpha-synuclein reveals fibril polymorphs with a common structural kernel copy	113	10.1038/s41467-018-05971-2	Viability	Dehydrogenase activity	Tetrazolium reduction Assay	Yes	Biochemistry, Molecular Biology, Genetics and Medicine	Nat. Commun.
Stress relaxing hyaluronic acid-collagen hydrogels promote cell spreading, fiber remodeling, and focal adhesion formation in 3D cell culture	114	10.1016/j.biomaterials.2017.11.004	NONE
Highly Efficient Self-Healable and Dual Responsive Cellulose-Based Hydrogels for Controlled Release and 3D Cell Culture	115	10.1002/adfm.201703174	Cytotoxicity	Dehydrogenase activity	Tetrazolium reduction Assay	No	Chemistry, Chemical/Biomedical Engineering and Materials Science	Adv. Funct. Mater.
Highly Efficient Self-Healable and Dual Responsive Cellulose-Based Hydrogels for Controlled Release and 3D Cell Culture	115	10.1002/adfm.201703174	Viability	Dehydrogenase activity	Tetrazolium reduction Assay	Yes	Chemistry, Chemical/Biomedical Engineering and Materials Science	Adv. Funct. Mater.
Highly Efficient Self-Healable and Dual Responsive Cellulose-Based Hydrogels for Controlled Release and 3D Cell Culture	115	10.1002/adfm.201703174	Cytotoxicity	Membrane Integrity	PI	Yes	Chemistry, Chemical/Biomedical Engineering and Materials Science	Adv. Funct. Mater.
Highly Efficient Self-Healable and Dual Responsive Cellulose-Based Hydrogels for Controlled Release and 3D Cell Culture	115	10.1002/adfm.201703174	Viability	Esterase Activity	Fluorescein DA	Yes	Chemistry, Chemical/Biomedical Engineering and Materials Science	Adv. Funct. Mater.
Highly Efficient Self-Healable and Dual Responsive Cellulose-Based Hydrogels for Controlled Release and 3D Cell Culture	115	10.1002/adfm.201703174	Proliferation	Esterase Activity	Fluorescein DA	No	Chemistry, Chemical/Biomedical Engineering and Materials Science	Adv. Funct. Mater.
Anti-inflammatory and anti-excitoxic effects of diethyl oxopropanamide, an ethyl pyruvate bioisoster, exert robust neuroprotective effects in the postischemic brain	116	10.1038/srep42891	Cell Death	Membrane Integrity	LDH Activity	Yes	Chemistry, Chemical/Biomedical Engineering and Materials Science	Sci Rep
Tough and conductive hybrid graphene-PVA: Alginate fibrous scaffolds for engineering neural construct	117	10.1016/j.carbon.2016.10.042	Viability	Dehydrogenase activity	Tetrazolium reduction Assay	Yes	Chemistry, Chemical/Biomedical Engineering and Materials Science	Carbon
Tough and conductive hybrid graphene-PVA: Alginate fibrous scaffolds for engineering neural construct	117	10.1016/j.carbon.2016.10.042	Proliferation	Dehydrogenase activity	Tetrazolium reduction Assay	Yes	Chemistry, Chemical/Biomedical Engineering and Materials Science	Carbon
Molecular machines open cell membranes	118	10.1038/nature23657	Apoptosis	Phosphatidylserine exposure	Annexin-V	Yes	Chemistry, Chemical/Biomedical Engineering and Materials Science	Nature
Molecular machines open cell membranes	118	10.1038/nature23657	Viability	Dye inclusion	Acridine Orange	Yes	Chemistry, Chemical/Biomedical Engineering and Materials Science	Nature
Molecular machines open cell membranes	118	10.1038/nature23657	Cell Death	Membrane Integrity	PI	Yes	Chemistry, Chemical/Biomedical Engineering and Materials Science	Nature
Molecular machines open cell membranes	118	10.1038/nature23657	Cell Death	Membrane Integrity	DAPI	Yes	Chemistry, Chemical/Biomedical Engineering and Materials Science	Nature
Bioprinted Osteogenic and Vasculogenic Patterns for Engineering 3D Bone Tissue	119	10.1002/adhm.201700015	Viability	Esterase Activity	Calcein AM	Yes	Chemistry, Chemical/Biomedical Engineering and Materials Science	Adv. Healthc. Mater.
Bioprinted Osteogenic and Vasculogenic Patterns for Engineering 3D Bone Tissue	119	10.1002/adhm.201700015	Proliferation	DNA amount	Picogreen®	Yes	Chemistry, Chemical/Biomedical Engineering and Materials Science	Adv. Healthc. Mater.
Down-regulation of lncRNA CASC2 promotes cell proliferation and metastasis of bladder cancer by activation of the Wnt/beta-catenin signaling pathway	120	10.18632/oncotarget.15210	Proliferation	Dehydrogenase activity	Tetrazolium reduction Assay	No	Biochemistry, Molecular Biology, Genetics and Medicine	Oncotarget
Down-regulation of lncRNA CASC2 promotes cell proliferation and metastasis of bladder cancer by activation of the Wnt/beta-catenin signaling pathway	120	10.18632/oncotarget.15210	Apoptosis	Caspase-3 activity	Cleaved caspase-3 measurement	Yes	Biochemistry, Molecular Biology, Genetics and Medicine	Oncotarget
Down-regulation of lncRNA CASC2 promotes cell proliferation and metastasis of bladder cancer by activation of the Wnt/beta-catenin signaling pathway	120	10.18632/oncotarget.15210	Apoptosis	Phosphatidylserine exposure	Annexin-V	Yes	Biochemistry, Molecular Biology, Genetics and Medicine	Oncotarget
Down-regulation of lncRNA CASC2 promotes cell proliferation and metastasis of bladder cancer by activation of the Wnt/beta-catenin signaling pathway	120	10.18632/oncotarget.15210	Viability	Dehydrogenase activity	Tetrazolium reduction Assay	Yes	Biochemistry, Molecular Biology, Genetics and Medicine	Oncotarget
Down-regulation of lncRNA CASC2 promotes cell proliferation and metastasis of bladder cancer by activation of the Wnt/beta-catenin signaling pathway	120	10.18632/oncotarget.15210	Cell Growth	Colony formation	Crystal violet	Yes	Biochemistry, Molecular Biology, Genetics and Medicine	Oncotarget
Down-regulation of lncRNA CASC2 promotes cell proliferation and metastasis of bladder cancer by activation of the Wnt/beta-catenin signaling pathway	120	10.18632/oncotarget.15210	Cell Growth	Dehydrogenase activity	Tetrazolium reduction Assay	No	Biochemistry, Molecular Biology, Genetics and Medicine	Oncotarget
Sulforaphane delivery using mPEG-PCL co-polymer nanoparticles to breast cancer cells	121	10.3109/10837450.2016.1146296	Cytotoxicity	Dehydrogenase activity	Tetrazolium reduction Assay	No	Chemistry, Chemical/Biomedical Engineering and Materials Science	Pharm. Dev. Technol.
Sulforaphane delivery using mPEG-PCL co-polymer nanoparticles to breast cancer cells	121	10.3109/10837450.2016.1146296	Apoptosis	Phosphatidylserine exposure	Annexin-V	Yes	Chemistry, Chemical/Biomedical Engineering and Materials Science	Pharm. Dev. Technol.
Sulforaphane delivery using mPEG-PCL co-polymer nanoparticles to breast cancer cells	121	10.3109/10837450.2016.1146296	Viability	Dehydrogenase activity	Tetrazolium reduction Assay	Yes	Chemistry, Chemical/Biomedical Engineering and Materials Science	Pharm. Dev. Technol.
